# Supplementary material for: Genomic profiling of WRKY transcription factors and functional analysis of CcWRKY7, CcWRKY29, and CcWRKY32 related to protoberberine alkaloids biosynthesis in Coptis chinensis Franch
Source: Front Genet. 2023 Mar 23;14:1151645. doi: 10.3389/fgene.2023.1151645 (PMC10076542; doi:10.3389/fgene.2023.1151645)
Supplement: Supplementary file 1 [file DataSheet1.ZIP]

Archive with 5 entries (4 files):
- Supplementary Files/Supplemental Text S1-AtWRKYs.txt
- Supplementary Files/Supplementary Material.docx
- Supplementary Files/~$pplementary Material.docx
- Supplementary Files/~WRL1591.tmp
- Supplementary Files/
